# Supplementary material for: Discovering sensorimotor agency in cellular automata using diversity search
Source: Sci Adv. 2025 Oct 31;11(44):eadp0834. doi: 10.1126/sciadv.adp0834 (PMC12577699; doi:10.1126/sciadv.adp0834)
Supplement: Supplementary file 2 — Movies S1 to S20 [file sciadv.adp0834_movies_s1_to_s20.zip]

Archive with 20 entries (20 files):
- adp0834_movie_s1.mp4
- adp0834_movie_s10.mp4
- adp0834_movie_s11.mp4
- adp0834_movie_s12.mp4
- adp0834_movie_s13.mp4
- adp0834_movie_s14.mp4
- adp0834_movie_s15.mp4
- adp0834_movie_s16.mp4
- adp0834_movie_s17.mp4
- adp0834_movie_s18.mp4
- adp0834_movie_s19.mp4
- adp0834_movie_s2.mp4
- adp0834_movie_s20.mp4
- adp0834_movie_s3.mp4
- adp0834_movie_s4.mp4
- adp0834_movie_s5.mp4
- adp0834_movie_s6.mp4
- adp0834_movie_s7.mp4
- adp0834_movie_s8.mp4
- adp0834_movie_s9.mp4
